# Supplementary material for: Ultrastructural insights into the microsporidian infection apparatus reveal the kinetics and morphological transitions of polar tube and cargo during host cell invasion
Source: PLoS Biol. 2024 Feb 29;22(2):e3002533. doi: 10.1371/journal.pbio.3002533 (PMC10931468; doi:10.1371/journal.pbio.3002533)
Supplement: S1 Data — (XLSX) [file pbio.3002533.s001.xlsx]

## Sheet: Description
	S1 Data File
	Raw data points used in the main manuscript figures are organized in individual sheets labeled according to the corresponding figure.

## Sheet: Fig 2E
	d1	d2	d3
	217.25	269.21	260.7
	230.28	323.18	278.08
	199.87	278.42	287.72
	217.25	281.64	289.37
	243.32	281.64	285.03
	225.94	324.13	273.73
	208.56	307.71	308.75
	216.38	266.78	338.04
	238.19	315.44	278.94
	199	260.7	271.12
	203.34	277.21	330.22
	212.73	329.35	321.7
	203.43	270.51	304.15
	227.67	272.86	329.43
	213.6	315.44	290.24
	209.42	287.55	328.39
	208.56	321.79	301.54
	202.39	285.98	322.65
	208.47	326.65	331.08
	223.5	260.7	261.56
		338.91	357.68
		320.66	327.43
		252.01	384.96
		309.27	317.01
		288.5
Average	215.457	294.65	307.48

## Sheet: Fig 3C
PTPs
	Protein layerC	Protein layerE
1	101626864	57354
2	12623963	60,83
3	1519881	6279394
4	11788854	742995
5	107756	523138
6	155551	49533
7	115577	53878
8	100804	60,83
9	1323487	53009
10	134695	47307306
average	1244474834	572148546
Membrane
	MC	ME
	2744302	3584625
	2541825	4095597
	3155339	4120798
	2965028	3283951
	276342	3283951
	3190099	4184235
	3705416	4027815
	3271785	4132964
	3309152	3956557
	335434	4350214
	3408218	3691512
average	3128084	3882929
Significance analysis						Significance analysis
Column B	PTPE					Column D	ME
vs.	vs.					vs.	vs.
Column A	PTPC					Column C	MC
Unpaired t test						Unpaired t test
P value	<0.0001					P value	<0.0001
P value summary	****					P value summary	****
Significantly different (P < 0.05)?	Yes					Significantly different (P < 0.05)?	Yes
One- or two-tailed P value?	Two-tailed					One- or two-tailed P value?	Two-tailed
t, df	t=11.24, df=20					t, df	t=4.993, df=20
How big is the difference?						How big is the difference?
Mean of column A	57,21					Mean of column C	31,28
Mean of column B	124,4					Mean of column D	38,83
Difference between means (B - A) ± SEM	67.23 ± 5.982					Difference between means (D - C) ± SEM	7.548 ± 1.512
95% confidence interval	54.76 to 79.71					95% confidence interval	4.395 to 10.70
R squared (eta squared)	0,8633					R squared (eta squared)	0,5548
F test to compare variances						F test to compare variances
F, DFn, Dfd	6.039, 10, 10					F, DFn, Dfd	1.146, 10, 10
P value	0,0088					P value	0,8332
P value summary	**					P value summary	ns
Significantly different (P < 0.05)?	Yes					Significantly different (P < 0.05)?	No

## Sheet: Fig S1B-D
Fig. S1B
	Spore length (um)	2	3	4	5	6	7	8	9	10	11	12	13	14	15	16	17	18	19	20	21	22	23	24	25	26	27	28	29	30	31	32	33	34	35	36	37	38	39	40	41	42	43	44	45	46	47	48	49
Time	52-1	52-2	52-3	52-4	44-1	44-2	44-3	44-4	44-5	44-6	44-7	44-8	44-9	50-1	50-2	50-3	50-4	50-5	50-6	50-7	50-8	50-9	50-10	50-11	50-12	43-1	43-2	43-3	43-4	43-5	43-6	43-7	43-8	43-9	43-10	43-11	53-1	53-2	53-3	53-4	53-5	53-6	53-7	53-8	53-9	53-10	53-11	53-12	53-13
0	0	0	0	0	0	0	0	0	0	0	0	0	0	0	0	0	0	0	0	0	0	0	0	0	0	0	0	0	0	0	0	0	0	0	0	0	0	0	0	0	0	0	0	0	0	0	0	0	0
66666	6944	1142	12582	7348	5386	4688	1,3	1881	2903	19292	4819	6531	6116	2281	1588	1,3	1228	0,361	0,581	0,806	3481	0,161	1,46	7133	1082	1228	0,161	1744	2467	0,361	2756	1228	1,29	6062	7202	1949	0,51	0,868	7518	0,161	1,46	10852	3387	4,29	1487	4381	5344	2625	10,17
133332	19473	7802	22156	20386	14006	13405	2,55	13714	12,28	37545	10336	18159	16709	9987	4339	8445	5844	9625	5065	4617	16,88	9015	9573	20098	7641	4678	4581	6,63	14114	5947	13713	24979	7286	15359	14133	10319	1,66	9143	19812	4993	9416	40038	13121	16427	10826	7641	21,18	8625	19811
199998	32315	19917	34382	35,63	27006	26929	13524	37048	26356	51356	16449	29914	29798	21994	9345	21122	13935	18772	11708	8649	26762	22179	17,93	30,27	17709	14778	12999	17,16	24183	19,22	26,94	34766	24916	30338	26495	23,49	10399	24786	35201	11193	32931	48545	28849	43,27	38319	13422	37507	14579	30028
266664	43611	30771	57682	48,68	35104	46066	27514	39679	39143	62116	21,78	43101	41204	37972	17453	32694	35839	26031	17856	20463	39704	29846	28757	39851	28175	25893	25694	19295	38495	42,7	38636	47626	32061	43012	38756	36839	36,87	36788	48071	24017	40365	59112	42099	56445	50764	22203	50976	22396	45321
333,33	53997	38999	72842	63628	43209	55,86	50807	49397	60832	75573	32143	53548	52654	45504	26697	41572	49131	34656	26462	30265	48585	38215	37003	50086	39539	35644	32607	26247	42518	51549	50114	55103	42568	52964	47992	43476	46124	56633	58362	33379	48213	68307	50609	65569	62242	29731	75846	27645	53607
399996	65426	47275	84428	79748	50524	73,57	65037	60953	71,39	83707	39392	61,42	63381	57607	34063	50147	55202	42249	34579	31996	57053	46,58	42,82	58628	45245	46404	41649	33332	55984	58278	59792	65943	53098	69434	56027	56631	56575	64947	70214	42757	55476	79811	61255	85568	73166	37064	91241	33365	59243
466662	77583	54786	87111	106236	58689	84118	75235	71793	80,42	92309	44988	73084	69677	67709	35644	57787	60678	49508	45487	39269	65317	53505	59411	65514	57,26	54925	48666	39728	65063	67629	71781	76029	64506	78,48	64814	71487	66488	72484	81451	56451	64332	92641	72977	97903	82875	42923	90461	42758	67093
533328	103105	56295	82272	102288	79193	94449	88268	86727	91296	94722	49353	82961	79295	80194	45407	65,87	68571	54572	51735	44,83	74447	62204	64755	77604	64262	65302	56821	43631	72325	77146	83311	90708	69894	92413	76911	79636	75813	81847	93493	61,01	69,35	103748	85731	95,21	97261	49704	89528	48189	73238
599994	107747	73453	80,1	100942	89201	105698	99009	102753	104933	93144	51741	90923	88948	88946	55,96	72866	76635	62375	57576	49963	81228	69576	72876	88522	74174	73373	62,99	48,15	83645	86,31	94481	99294	93907	102584	85633	89746	84652	89541	107588	69044	76681	116439	101725	89235	111954	54456	88746	52801	80305
666,66	104034	81975	79806	98785	98296	108108	111173	105536	117443	90,58	55346	94338	102267	102853	62897	80905	85611	68862	62425	54673	94967	77439	79377	98889	80997	80016	76402	52818	95991	99825	108374	109153	112141	114423	112,01	94973	95549	96207	108081	78892	85979	117,99	104121	86666	121259	68654	88127	56705	89534
733326	103503	89,36	79671	95108	101557	106219	104479	104805	118545	87677	58671	118,96	114787	111543	67461	90473	92136	74,91	66978	57502	109,71	97216	86806	107565	89486	100862	84625	64122	107939	110587	116524	114514	116792	120698	118692	99378	106687	99146	105,18	84643	92789	113922	100684	85876	115178	79095	87406	62007	98555
799992	99658	105379	79279	92523	97611	101159	102902	97954	115014	86466	62621	114673	121581	110,24	72607	110,51	103807	81133	70243	70249	120292	107481	97,32	110025	97128	110436	96835	68584	110574	119404	112057	110031	118693	114712	117596	105248	113,79	100025	100,82	95421	105872	110869	97034	84736	111412	87512	84,86	66409	108749
866658	95253	110729	78898	87,29	96555	97462	102709	92347	112118		66505	111297	119689	108026	74503	118638	114456	76002	77299	81046	113361	114693	103688	109189	104775	122996	106105	72687	106468	116176	108912	104368	115185	112842	110428	110216	119733	100025	97329	98568	115968	104912	96489	81437	108964	98934	83335	70286	112622
933324	92735	114544	78139	87,1	96018	95467	97674	88,85	108161		71364	109053	115975	104847	83769	124464	115618	69455	80965	90788	109645	112869	111296	108078	110277	129319	117064	77191	101,97	111994	106247	103074	111752	109629	106,33	115575	117877	100025	87,22	95901	118355	103576	96489	75136	105985	111038	83544	74525	112346
999,99	89447	109443		84484	91636	92718	95656		105572		82142		113886	100,88	89246	124692	110928	67991	83001	92592	106529	108641	115441	106,43	104,23	125725	118291	81059	98283	108409	103918		111071	106514	101462	121524	110672	100025	84261	92367	117397	102453		70239	103537	115193	82608	80848	107569
1066656		106529			89051						87566		111,61		98035	120011	104,55	66876	93187	97454	100636	104703	119,96	106,43	98766	121637	117136	87385	95832	99076	102486		100729			124739	107053	100025		91307	113258					108472	78162	86773	102483
1133322		103,92			88637						94089		109,71		104176	119006		65732	98665	99677		97701	120531	105223	97132	119397	112,77	93289	93639				97622			128064	105356	102174			110579					103599		90552	100,28
1199988		98891			84673						98042		104,59		114046	113492		64872	114,38	92868		93419	120143	104265		116154	109564	102564								124912	100851	102174			104,71					99583		102357	97396
1266654		96145									106925		99652		116479			63,09	121,18	89903		93043	119832				107738	105848								124637		102174										113502
1333,32		93025									111904				122151				126723	85263		89897	113951					114626								123829		102174										107986
1399986											106209				124432				139557									117958								123829		102174										104413
1466652											104144				125097				141883									130055								123829		102174										102,69
1533318											102,02				126,83				138475									139184								123829		102174										100784
1599984											98664				130298				130496									135671								122096		102174										97863
1666,65											96137				131245				123463									130919								122096		102174
1733316															130,92				123053									130207										102174
1799982															129063													126423										103,06
1866648															122248													125716										103,06
1933314															119466													124545										103,06
1999,98															115,47																							102442
2066646															113383
	max length
Max length (um)	107747	114544	87111	106236	101557	108108	111173	105536	118545	94722	111904	114673	121581	111543	131245	124692	115618	81133	141883	99677	120292	114693	120531	110025	110277	129319	118291	139184	110574	119404	116524	114514	118693	120698	118692	128064	119733	103,06	108081	98568	118355	117,99	104121	97903	121259	115193	91241	113502	112622
Last Data point	89447	93025	78139	84484	84673	92718	95656	88,85	105572	86466	96137	109053	99652	100,88	113383	113492	104,55	63,09	123053	85263	100636	89897	113951	104265	97132	116154	107738	124545	93639	99076	102486	103074	97622	106514	101462	122096	100851	102442	84261	91307	104,71	102453	96489	70239	103537	99583	78162	97863	97396
Fig. S1C
	Spore length (um)	2	3	4	5	6	7	8	9	10	11	12	13	14	15	16	17	18	19	20	21	22	23	24	25	26	27	28	29	30	31	32	33	34	35	36	37	38	39	40	41	42	43	44	45	46	47	48	49
Time	52-1	52-2	52-3	52-4	44-1	44-2	44-3	44-4	44-5	44-6	44-7	44-8	44-9	50-1	50-2	50-3	50-4	50-5	50-6	50-7	50-8	50-9	50-10	50-11	50-12	43-1	43-2	43-3	43-4	43-5	43-6	43-7	43-8	43-9	43-10	43-11	53-1	53-2	53-3	53-4	53-5	53-6	53-7	53-8	53-9	53-10	53-11	53-12	53-13
0	0	0	0	0	0	0	0	0	0	0	0	0	0	0	0	0	0	0	0	0	0	0	0	0	0	0	0	0	0	0	0	0	0	0	0	0	0	0	0	0	0	0	0	0	0	0	0	0	0
66666	6944	1142	12582	7348	5386	4688	1,3	1881	2903	19292	4819	6531	6116	2281	1588	1,3	1228	0,361	0,581	0,806	3481	0,161	1,46	7133	1082	1228	0,161	1744	2467	0,361	2756	1228	1,29	6062	7202	1949	0,51	0,868	7518	0,161	1,46	10852	3387	4,29	1487	4381	5344	2625	10,17
133332	19473	7802	22156	20386	14006	13405	2,55	13714	12,28	37545	10336	18159	16709	9987	4339	8445	5844	9625	5065	4617	16,88	9015	9573	20098	7641	4678	4581	6,63	14114	5947	13713	24979	7286	15359	14133	10319	1,66	9143	19812	4993	9416	40038	13121	16427	10826	7641	21,18	8625	19811
199998	32315	19917	34382	35,63	27006	26929	13524	37048	26356	51356	16449	29914	29798	21994	9345	21122	13935	18772	11708	8649	26762	22179	17,93	30,27	17709	14778	12999	17,16	24183	19,22	26,94	34766	24916	30338	26495	23,49	10399	24786	35201	11193	32931	48545	28849	43,27	38319	13422	37507	14579	30028
266664	43611	30771	57682	48,68	35104	46066	27514	39679	39143	62116	21,78	43101	41204	37972	17453	32694	35839	26031	17856	20463	39704	29846	28757	39851	28175	25893	25694	19295	38495	42,7	38636	47626	32061	43012	38756	36839	36,87	36788	48071	24017	40365	59112	42099	56445	50764	22203	50976	22396	45321
333,33	53997	38999	72842	63628	43209	55,86	50807	49397	60832	75573	32143	53548	52654	45504	26697	41572	49131	34656	26462	30265	48585	38215	37003	50086	39539	35644	32607	26247	42518	51549	50114	55103	42568	52964	47992	43476	46124	56633	58362	33379	48213	68307	50609	65569	62242	29731	75846	27645	53607
399996	65426	47275	84428	79748	50524	73,57	65037	60953	71,39	83707	39392	61,42	63381	57607	34063	50147	55202	42249	34579	31996	57053	46,58	42,82	58628	45245	46404	41649	33332	55984	58278	59792	65943	53098	69434	56027	56631	56575	64947	70214	42757	55476	79811	61255	85568	73166	37064	91241	33365	59243
466662	77583	54786	87111	106236	58689	84118	75235	71793	80,42	92309	44988	73084	69677	67709	35644	57787	60678	49508	45487	39269	65317	53505	59411	65514	57,26	54925	48666	39728	65063	67629	71781	76029	64506	78,48	64814	71487	66488	72484	81451	56451	64332	92641	72977	97903	82875	42923	90461	42758	67093
533328	103105	56295	82272	102288	79193	94449	88268	86727	91296	94722	49353	82961	79295	80194	45407	65,87	68571	54572	51735	44,83	74447	62204	64755	77604	64262	65302	56821	43631	72325	77146	83311	90708	69894	92413	76911	79636	75813	81847	93493	61,01	69,35	103748	85731	95,21	97261	49704	89528	48189	73238
599994	107747	73453	80,1	100942	89201	105698	99009	102753	104933	93144	51741	90923	88948	88946	55,96	72866	76635	62375	57576	49963	81228	69576	72876	88522	74174	73373	62,99	48,15	83645	86,31	94481	99294	93907	102584	85633	89746	84652	89541	107588	69044	76681	116439	101725	89235	111954	54456	88746	52801	80305
666,66	104034	81975	79806	98785	98296	108108	111173	105536	117443	90,58	55346	94338	102267	102853	62897	80905	85611	68862	62425	54673	94967	77439	79377	98889	80997	80016	76402	52818	95991	99825	108374	109153	112141	114423	112,01	94973	95549	96207	108081	78892	85979	117,99	104121	86666	121259	68654	88127	56705	89534
733326	103503	89,36	79671	95108	101557	106219	104479	104805	118545	87677	58671	118,96	114787	111543	67461	90473	92136	74,91	66978	57502	109,71	97216	86806	107565	89486	100862	84625	64122	107939	110587	116524	114514	116792	120698	118692	99378	106687	99146	105,18	84643	92789	113922	100684	85876	115178	79095	87406	62007	98555
799992	99658	105379	79279	92523	97611	101159	102902	97954	115014	86466	62621	114673	121581	110,24	72607	110,51	103807	81133	70243	70249	120292	107481	97,32	110025	97128	110436	96835	68584	110574	119404	112057	110031	118693	114712	117596	105248	113,79	100025	100,82	95421	105872	110869	97034	84736	111412	87512	84,86	66409	108749
866658	95253	110729	78898	87,29	96555	97462	102709	92347	112118		66505	111297	119689	108026	74503	118638	114456	76002	77299	81046	113361	114693	103688	109189	104775	122996	106105	72687	106468	116176	108912	104368	115185	112842	110428	110216	119733	100025	97329	98568	115968	104912	96489	81437	108964	98934	83335	70286	112622
933324	92735	114544	78139	87,1	96018	95467	97674	88,85	108161		71364	109053	115975	104847	83769	124464	115618	69455	80965	90788	109645	112869	111296	108078	110277	129319	117064	77191	101,97	111994	106247	103074	111752	109629	106,33	115575	117877	100025	87,22	95901	118355	103576	96489	75136	105985	111038	83544	74525	112346
999,99	89447	109443		84484	91636	92718	95656		105572		82142		113886	100,88	89246	124692	110928	67991	83001	92592	106529	108641	115441	106,43	104,23	125725	118291	81059	98283	108409	103918		111071	106514	101462	121524	110672	100025	84261	92367	117397	102453		70239	103537	115193	82608	80848	107569
1066656		106529			89051						87566		111,61		98035	120011	104,55	66876	93187	97454	100636	104703	119,96	106,43	98766	121637	117136	87385	95832	99076	102486		100729			124739	107053	100025		91307	113258					108472	78162	86773	102483
1133322		103,92			88637						94089		109,71		104176	119006		65732	98665	99677		97701	120531	105223	97132	119397	112,77	93289	93639				97622			128064	105356	102174			110579					103599		90552	100,28
1199988		98891			84673						98042		104,59		114046	113492		64872	114,38	92868		93419	120143	104265		116154	109564	102564								124912	100851	102174			104,71					99583		102357	97396
1266654		96145									106925		99652		116479			63,09	121,18	89903		93043	119832				107738	105848								124637		102174										113502
1333,32		93025									111904				122151				126723	85263		89897	113951					114626								123829		102174										107986
1399986											106209				124432				139557									117958								123829		102174										104413
1466652											104144				125097				141883									130055								123829		102174										102,69
1533318											102,02				126,83				138475									139184								123829		102174										100784
1599984											98664				130298				130496									135671								122096		102174										97863
1666,65											96137				131245				123463									130919								122096		102174
1733316															130,92				123053									130207										102174
1799982															129063													126423										103,06
1866648															122248													125716										103,06
1933314															119466													124545										103,06
1999,98															115,47																							102442
2066646															113383
Largest change in length	25522	17158	23,3	26488	20504	19137	23293	23334	21689	19292	10778	24622	13319	15978	10553	20037	21904	9264	15715	12747	14743	19777	16591	12965	12015	20846	13412	12097	14312	23,48	13893	23751	24013	16,47	26377	14856	26471	19845	15389	13694	23515	29186	15994	26843	27493	14198	24,87	11805	15293
Max velocity (mm/sec)	0,382830383	0,257370257	0,34950035	0,397320397	0,307560308	0,287055287	0,349395349	0,35001035	0,325335325	0,289380289	0,161670162	0,369330369	0,1997852	0,23967024	0,158295158	0,300555301	0,328560329	0,138960139	0,235725236	0,191205191	0,221145221	0,296655297	0,248865249	0,194475194	0,18022518	0,312690313	0,201180201	0,181455181	0,214680215	0,352200352	0,208395208	0,356265356	0,36019536	0,247050247	0,395655396	0,222840223	0,397065397	0,297675298	0,230835231	0,205410205	0,352725353	0,437790438	0,23991024	0,402645403	0,412395412	0,212970213	0,373050373	0,177075177	0,229395229
Max velocity (um/sec)	3828303828	2573702574	3495003495	3973203973	3075603076	2870552871	3493953494	35001035	3253353253	2893802894	1616701617	3693303693	1997851998	2396702397	1582951583	3005553006	3285603286	138960139	2357252357	1912051912	2211452211	2966552967	2488652489	1944751945	1802251802	3126903127	2011802012	1814551815	2146802147	3522003522	2083952084	3562653563	3601953602	2470502471	3956553957	2228402228	3970653971	2976752977	2308352308	2054102054	3527253527	4377904378	2399102399	4026454026	4123954124	212970213	3730503731	1770751771	2293952294
	difference
Time
0
66666	6944	1142	12582	7348	5386	4688	1,3	1881	2903	19292	4819	6531	6116	2281	1588	1,3	1228	0,361	0,581	0,806	3481	0,161	1,46	7133	1082	1228	0,161	1744	2467	0,361	2756	1228	1,29	6062	7202	1949	0,51	0,868	7518	0,161	1,46	10852	3387	4,29	1487	4381	5344	2625	10,17
133332	12529	6,66	9574	13038	8,62	8717	1,25	11833	9377	18253	5517	11628	10593	7706	2751	7145	4616	9264	4484	3811	13399	8854	8113	12965	6559	3,45	4,42	4886	11647	5586	10957	23751	5996	9297	6931	8,37	1,15	8275	12294	4832	7956	29186	9734	12137	9339	3,26	15836	6	9641
199998	12842	12115	12226	15244	13	13524	10974	23334	14076	13811	6113	11755	13089	12007	5006	12677	8091	9147	6643	4032	9882	13164	8357	10172	10068	10,1	8418	10,53	10069	13273	13227	9787	17,63	14979	12362	13171	8739	15643	15389	6,2	23515	8507	15728	26843	27493	5781	16327	5954	10217
266664	11296	10854	23,3	13,05	8098	19137	13,99	2631	12787	10,76	5331	13187	11406	15978	8108	11572	21904	7259	6148	11814	12942	7667	10827	9581	10466	11115	12695	2135	14312	23,48	11696	12,86	7145	12674	12261	13349	26471	12002	12,87	12824	7434	10567	13,25	13175	12445	8781	13469	7817	15293
333,33	10386	8228	15,16	14948	8105	9794	23293	9718	21689	13457	10363	10447	11,45	7532	9244	8878	13292	8625	8606	9802	8881	8369	8246	10235	11364	9751	6913	6952	4023	8849	11478	7477	10507	9952	9236	6637	9254	19845	10291	9362	7848	9195	8,51	9124	11478	7528	24,87	5249	8286
399996	11429	8276	11586	16,12	7315	17,71	14,23	11556	10558	8134	7249	7872	10727	12103	7366	8575	6071	7593	8117	1731	8468	8365	5817	8542	5706	10,76	9042	7085	13466	6729	9678	10,84	10,53	16,47	8035	13155	10451	8314	11852	9378	7263	11504	10646	19999	10924	7333	15395	5,72	5636
466662	12157	7511	2683	26488	8165	10548	10198	10,84	9,03	8602	5596	11664	6296	10102	1581	7,64	5476	7259	10908	7273	8264	6925	16591	6886	12015	8521	7017	6396	9079	9351	11989	10086	11408	9046	8787	14856	9913	7537	11237	13694	8856	12,83	11722	12335	9709	5859	-0,78	9393	7,85
533328	25522	1509	-4839	-3948	20504	10331	13033	14934	10876	2413	4365	9877	9618	12485	9763	8083	7893	5064	6248	5561	9,13	8699	5344	12,09	7002	10377	8155	3903	7262	9517	11,53	14679	5388	13933	12097	8149	9325	9363	12042	4559	5018	11107	12754	-2693	14386	6781	-0,933	5431	6145
599994	4642	17158	-2172	-1346	10008	11249	10741	16026	13637	-1578	2388	7962	9653	8752	10553	6996	8064	7803	5841	5133	6781	7372	8121	10918	9912	8071	6169	4519	11,32	9164	11,17	8586	24013	10171	8722	10,11	8839	7694	14095	8034	7331	12691	15994	-5975	14693	4752	-0,782	4612	7067
666,66	-3713	8522	-0,294	-2157	9095	2,41	12164	2783	12,51	-2564	3605	3415	13319	13907	6937	8039	8976	6487	4849	4,71	13739	7863	6501	10367	6823	6643	13412	4668	12346	13515	13893	9859	18234	11839	26377	5227	10897	6666	0,493	9848	9298	1551	2396	-2569	9305	14198	-0,619	3904	9229
733326	-0,531	7385	-0,135	-3677	3261	-1889	-6694	-0,731	1102	-2903	3325	24622	12,52	8,69	4564	9568	6525	6048	4553	2829	14743	19777	7429	8676	8489	20846	8223	11304	11948	10762	8,15	5361	4651	6275	6682	4405	11138	2939	-2901	5751	6,81	-4068	-3437	-0,79	-6081	10441	-0,721	5302	9021
799992	-3845	16019	-0,392	-2585	-3946	-5,06	-1577	-6851	-3531	-1211	3,95	-4287	6794	-1303	5146	20037	11671	6223	3265	12747	10582	10265	10514	2,46	7642	9574	12,21	4462	2635	8817	-4467	-4483	1901	-5986	-1096	5,87	7103	0,879	-4,36	10778	13083	-3053	-3,65	-1,14	-3766	8417	-2546	4402	10194
866658	-4405	5,35	-0,381	-5233	-1056	-3697	-0,193	-5607	-2896	-86466	3884	-3376	-1892	-2214	1896	8128	10649	-5131	7056	10797	-6931	7212	6368	-0,836	7647	12,56	9,27	4103	-4106	-3228	-3145	-5663	-3508	-1,87	-7168	4968	5943	0	-3491	3147	10096	-5957	-0,545	-3299	-2448	11422	-1525	3877	3873
933324	-2518	3815	-0,759	-0,19	-0,537	-1995	-5035	-3497	-3957	0	4859	-2244	-3714	-3179	9266	5826	1162	-6547	3666	9742	-3716	-1824	7608	-1111	5502	6323	10959	4504	-4498	-4182	-2665	-1294	-3433	-3213	-4098	5359	-1856	0	-10109	-2667	2387	-1336	0	-6301	-2979	12104	0,209	4239	-0,276
999,99	-3288	-5101	-78139	-2616	-4382	-2749	-2018	-88,85	-2589	0	10778	-109053	-2089	-3967	5477	0,228	-4,69	-1464	2036	1804	-3116	-4228	4145	-1648	-6047	-3594	1227	3868	-3687	-3585	-2329	-103074	-0,681	-3115	-4868	5949	-7205	0	-2959	-3534	-0,958	-1123	-96489	-4897	-2448	4155	-0,936	6323	-4777
1066656	-89447	-2914	0	-84484	-2585	-92718	-95656	0	-105572	0	5424	0	-2276	-100,88	8789	-4681	-6378	-1115	10186	4862	-5893	-3938	4519	0	-5464	-4088	-1155	6326	-2451	-9333	-1432	0	-10342	-106514	-101462	3215	-3619	0	-84261	-1,06	-4139	-102453	0	-70239	-103537	-6721	-4446	5925	-5086
1133322	0	-2609	0	0	-0,414	0	0	0	0	0	6523	0	-1,9	0	6141	-1005	-104,55	-1144	5478	2223	-100636	-7002	0,571	-1207	-1634	-2,24	-4366	5904	-2193	-99076	-102486	0	-3107	0	0	3325	-1697	2149	0	-91307	-2679	0	0	0	0	-4873	-78162	3779	-2203
1199988	0	-5029	0	0	-3964	0	0	0	0	0	3953	0	-5,12	0	9,87	-5514	0	-0,86	15715	-6809	0	-4282	-0,388	-0,958	-97132	-3243	-3206	9275	-93639	0	0	0	-97622	0	0	-3152	-4505	0	0	0	-5869	0	0	0	0	-4016	0	11805	-2884
1266654	0	-2746	0	0	-84673	0	0	0	0	0	8883	0	-4938	0	2433	-113492	0	-1782	6,8	-2965	0	-0,376	-0,311	-104265	0	-116154	-1826	3284	0	0	0	0	0	0	0	-0,275	-100851	0	0	0	-104,71	0	0	0	0	-99583	0	11145	-97396
1333,32	0	-3,12	0	0	0	0	0	0	0	0	4979	0	-99652	0	5672	0	0	-63,09	5543	-4,64	0	-3146	-5881	0	0	0	-107738	8778	0	0	0	0	0	0	0	-0,808	0	0	0	0	0	0	0	0	0	0	0	-5516	0
1399986	0	-93025	0	0	0	0	0	0	0	0	-5695	0	0	0	2281	0	0	0	12834	-85263	0	-89897	-113951	0	0	0	0	3332	0	0	0	0	0	0	0	0	0	0	0	0	0	0	0	0	0	0	0	-3573	0
1466652	0	0	0	0	0	0	0	0	0	0	-2065	0	0	0	0,665	0	0	0	2326	0	0	0	0	0	0	0	0	12097	0	0	0	0	0	0	0	0	0	0	0	0	0	0	0	0	0	0	0	-1723	0
1533318	0	0	0	0	0	0	0	0	0	0	-2124	0	0	0	1733	0	0	0	-3408	0	0	0	0	0	0	0	0	9129	0	0	0	0	0	0	0	0	0	0	0	0	0	0	0	0	0	0	0	-1906	0
1599984	0	0	0	0	0	0	0	0	0	0	-3356	0	0	0	3468	0	0	0	-7979	0	0	0	0	0	0	0	0	-3513	0	0	0	0	0	0	0	-1733	0	0	0	0	0	0	0	0	0	0	0	-2921	0
1666,65	0	0	0	0	0	0	0	0	0	0	-2527	0	0	0	0,947	0	0	0	-7033	0	0	0	0	0	0	0	0	-4752	0	0	0	0	0	0	0	0	0	0	0	0	0	0	0	0	0	0	0	-97863	0
1733316	0	0	0	0	0	0	0	0	0	0	-96137	0	0	0	-0,325	0	0	0	-0,41	0	0	0	0	0	0	0	0	-0,712	0	0	0	0	0	0	0	-122096	0	0	0	0	0	0	0	0	0	0	0	0	0
1799982	0	0	0	0	0	0	0	0	0	0	0	0	0	0	-1857	0	0	0	-123053	0	0	0	0	0	0	0	0	-3784	0	0	0	0	0	0	0	0	0	0,886	0	0	0	0	0	0	0	0	0	0	0
1866648	0	0	0	0	0	0	0	0	0	0	0	0	0	0	-6815	0	0	0	0	0	0	0	0	0	0	0	0	-0,707	0	0	0	0	0	0	0	0	0	0	0	0	0	0	0	0	0	0	0	0	0
1933314	0	0	0	0	0	0	0	0	0	0	0	0	0	0	-2782	0	0	0	0	0	0	0	0	0	0	0	0	-1171	0	0	0	0	0	0	0	0	0	0	0	0	0	0	0	0	0	0	0	0	0
1999,98	0	0	0	0	0	0	0	0	0	0	0	0	0	0	-3996	0	0	0	0	0	0	0	0	0	0	0	0	-124545	0	0	0	0	0	0	0	0	0	-0,618	0	0	0	0	0	0	0	0	0	0	0
2066646	0	0	0	0	0	0	0	0	0	0	0	0	0	0	-2087	0	0	0	0	0	0	0	0	0	0	0	0	0	0	0	0	0	0	0	0	0	0	-102442	0	0	0	0	0	0	0	0	0	0	0
Biggest change	25522	17158	23,3	26488	20504	19137	23293	23334	21689	19292	10778	24622	13319	15978	10553	20037	21904	9264	15715	12747	14743	19777	16591	12965	12015	20846	13412	12097	14312	23,48	13893	23751	24013	16,47	26377	14856	26471	19845	15389	13694	23515	29186	15994	26843	27493	14198	24,87	11805	15293
Max velocity (mm/sec)	0,382830383	0,257370257	0,34950035	0,397320397	0,307560308	0,287055287	0,349395349	0,35001035	0,325335325	0,289380289	0,161670162	0,369330369	0,1997852	0,23967024	0,158295158	0,300555301	0,328560329	0,138960139	0,235725236	0,191205191	0,221145221	0,296655297	0,248865249	0,194475194	0,18022518	0,312690313	0,201180201	0,181455181	0,214680215	0,352200352	0,208395208	0,356265356	0,36019536	0,247050247	0,395655396	0,222840223	0,397065397	0,297675298	0,230835231	0,205410205	0,352725353	0,437790438	0,23991024	0,402645403	0,412395412	0,212970213	0,373050373	0,177075177	0,229395229
id	Group	Max length (um)	Max velocity (um/sec)	Max velocity (mm/sec)
1	V. necatrix	107747	3828303828	0,382830383
2	V. necatrix	114544	2573702574	0,257370257
3	V. necatrix	87111	3495003495	0,34950035
4	V. necatrix	106236	3973203973	0,397320397
5	V. necatrix	101557	3075603076	0,307560308
6	V. necatrix	108108	2870552871	0,287055287
7	V. necatrix	111173	3493953494	0,349395349
8	V. necatrix	105536	35001035	0,35001035
9	V. necatrix	118545	3253353253	0,325335325
10	V. necatrix	94722	2893802894	0,289380289
11	V. necatrix	111904	1616701617	0,161670162
12	V. necatrix	114673	3693303693	0,369330369
13	V. necatrix	121581	1997851998	0,1997852
14	V. necatrix	111543	2396702397	0,23967024
15	V. necatrix	131245	1582951583	0,158295158
16	V. necatrix	124692	3005553006	0,300555301
17	V. necatrix	115618	3285603286	0,328560329
18	V. necatrix	81133	138960139	0,138960139
19	V. necatrix	141883	2357252357	0,235725236
20	V. necatrix	99677	1912051912	0,191205191
21	V. necatrix	120292	2211452211	0,221145221
22	V. necatrix	114693	2966552967	0,296655297
23	V. necatrix	120531	2488652489	0,248865249
24	V. necatrix	110025	1944751945	0,194475194
25	V. necatrix	110277	1802251802	0,18022518
26	V. necatrix	129319	3126903127	0,312690313
27	V. necatrix	118291	2011802012	0,201180201
28	V. necatrix	139184	1814551815	0,181455181
29	V. necatrix	110574	2146802147	0,214680215
30	V. necatrix	119404	3522003522	0,352200352
31	V. necatrix	116524	2083952084	0,208395208
32	V. necatrix	114514	3562653563	0,356265356
33	V. necatrix	118693	3601953602	0,36019536
34	V. necatrix	120698	2470502471	0,247050247
35	V. necatrix	118692	3956553957	0,395655396
36	V. necatrix	128064	2228402228	0,222840223
37	V. necatrix	119733	3970653971	0,397065397
38	V. necatrix	103,06	2976752977	0,297675298
39	V. necatrix	108081	2308352308	0,230835231
40	V. necatrix	98568	2054102054	0,205410205
41	V. necatrix	118355	3527253527	0,352725353
42	V. necatrix	117,99	4377904378	0,437790438
43	V. necatrix	104121	2399102399	0,23991024
44	V. necatrix	97903	4026454026	0,402645403
45	V. necatrix	121259	4123954124	0,412395412
46	V. necatrix	115193	212970213	0,212970213
47	V. necatrix	91241	3730503731	0,373050373
48	V. necatrix	113502	1770751771	0,177075177
49	V. necatrix	112622	2293952294	0,229395229
50	V. necatrix	111323	3269103269	0,326910327
51	V. necatrix	104,27	1503601504	0,15036015
52	V. necatrix	122879	2694302694	0,269430269
53	V. necatrix	114554	392025392	0,392025392
[truncated: 5 more columns]

## Sheet: Fig S2B
Empty		cargo
N2	656.26	N11	1557.23
N3	605.246	N12	1714.26
N1	712.946	N13	1784.45
N4	988.829	N14	1650.74
N5	1036.62	N15	1942.68
N8	1185.35	N16	1902.75
N6	951.157	N17	1912.02
N7	907.258	N18	1945.83
N10	747.465	N19	1787.66
N9	737.079	N20	1534.9
average	852.821	N21	1491.9
		N22	1647.7
		N23	1572.84
		N24	1687.76
		N25	1706.1
		N26	1386.14
		N27	1420.48
		N28	1423.47
		N29	1357.69
		N30	1321.11
		N31	1445.14
		N32	1568.84
		N33	1545.11
		N34	1441.06
		N35	1465.27
		average	1608.52

## Sheet: Fig S5
Protein layerE										Protein layerC
1	2	3	4	5	6	7	8	9	10	11	12	13	14	15	16	17	18	19	20
10320244	1285251	15058901	11025003	1061049	14700873	13631134	12570954	10535756	11794068	2889425	5690212	6607876	8666537	6063013	5950912	3970461	5019344	6026515	6577461
9495563	13189682	15760184	11407363	12614404	14091704	14574868	11932239	9911814	11407363	4552691	603086	6306333	8483178	6313285	5060187	4378891	6902467	622204	6746916
10320244	12020008	16678717	12880318	10680879	16159924	14235958	1281775	10085614	15236177	3746259	4464053	4134702	8940272	5850977	4745609	4798618	5955257	6228992	5159253
10870321	12147751	18633098	1167936	10164693	15479497	13002847	11489918	9192282	14875542	4910719	6071703	4912457	6776462	5724103	4717801	4672613	6573985	5791016	4881173
10198584	13272237	15595074	11381293	9981334	140778	13664156	12080838	10085614	14091704	5375634	4828164	5869226	6713894	6277656	4418865	4378891	4908112	4726491	5790147
93852	13275713	15298745	11195327	99066	14527073	12060851	12184249	11881837	14134285	4650888	4745609	5591146	7717589	6710418	5690212	5365206	4234637	6987629	5507722
1061049	15104958	12346752	12578775	11011968	13945712	1237456	10491437	8730843	13181861	5377372	6344569	4532704	6867707	6400185	5681522	5389538	4042588	543125	6351521
9981334	9805796	14822533	10884225	11717596	15936591	12723898	11635041	10276794	13275713	536173	4745609	6724322	7341312	6102987	5060187	4908112	5523364	7144049	4988929
9886613	9599843	12999371	11580294	1061049	19522085	14889446	11159698	9495563	12098218	5260926	7602012	7389107	6684348	7292648	5375634	5209655	5734531	6108201	4552691
10979815	1497287	16732595	13275713	10454939	17947457	13605933	9416484	9552917	13094961	4272873	7321325	7660235	6424517	6786021	5690212	6316761	5089733	6768641	6536618
ME										MC
1	2	3	4	5	6	7	8	9	10	11	12	13	14	15	16	17	18	19	20
4047802	4134702	4272873	3393445	4200746	3954819	3670656	3529009	4903767	3295248	294591	2465353	3388231	2307195	3628075	3886168	3516843	3940046	3037155	2925054
4047802	4134702	3868788	2743433	416251	4635246	4093859	4168593	4726491	3931356	2525314	2509672	377146	3094509	2795573	31284	3574197	3034548	4791666	362373
3327401	3868788	3808827	3982627	4458839	3591577	404954	4125143	4519669	31284	265045	2454056	2655664	3572459	2630463	290246	3949605	2923316	2910281	3400397
3728879	4291991	3812303	3266571	416251	3861836	3568114	3602005	3829683	2872045	2209867	2682603	318054	3194444	1940477	2682603	4079955	3446454	3560293	3178802
3012823	4291991	4476219	3777543	389312	3894858	4200746	3470786	4494468	3928749	2848582	2352383	3199658	296329	296329	2613952	3706285	2905067	2529659	3422122
3527271	3726272	4228554	2976325	4126012	4529228	4904636	4168593	3755818	4263314	294591	2275911	3399528	2130788	2072565	2991098	3516843	3268309	3595922	3393445
3399528	4824688	377146	2848582	4494468	3825338	3388231	4061706	4926361	3560293	294591	2130788	2117753	3164898	2196832	2761682	3624599	3211824	3560293	3452537
3584625	4260707	4426686	3283951	3993055	385836	4093859	4004352	3368244	3227466	2686079	2364549	2965028	2666961	2500982	3349126	3746259	3473393	2767765	3368244
383229	3694119	354552	46926	3904417	3691512	437976	418858	4625687	3675001	2527052	2778193	2688686	2931137	2128181	320661	3368244	4006959	3368244	3164898
3012823	4615259	4481433	2743433	4126012	4596141	4323275	3811434	3904417	3595922	3156208	283294	428417	3628075	2661747	3276999	4086038	3072784	3037155	329351
